# Supplementary material for: KRAS is vulnerable to reversible switch-II pocket engagement in cells
Source: Nat Chem Biol. 2022 Mar 21;18(6):596–604. doi: 10.1038/s41589-022-00985-w (PMC9135634; doi:10.1038/s41589-022-00985-w)
Supplement: Supplementary file 3 — Source Data for Supplementary Figures [file 41589_2022_985_MOESM3_ESM.xlsx]

## Sheet: Supp Fig 1
	Supplementary Figure 1. Effects of MRTX849 and MRTX-EX185 on the HSQC NMR spectra of U-15N KRAS(G12C)-GDP and KRAS(G12D)-GDP
		KRAS G12C GDP		KRAS G12C-MRTX849 GDP				KRAS G12D GDP		KRAS G12D GDP + MRTX849				KRAS G12D GDP + MRTX-EX185
	res #	1H	15N	1H	15N	delta 1H	delta 15N	1H	15N	1H	15N	delta 1H	delta 15N	1H	15N	delta 1H	delta 15N
	13	11.096	119.424	10.775	113.411	-0.321	-6.013	11.012	113.036	10.446	114.269	-0.565999	1.23309	10.8042	112.031	-0.207801	-1.00495
	14	7.778	113.799	7.848	113.667	0.07	-0.132	7.825	114.044	7.91627	113.973	0.0912711	-0.0707108	7.57496	112.476	-0.250039	-1.56842
	15	8.632	109.58	8.481	108.148	-0.151	-1.432	8.833	110.26	8.72165	109.059	-0.111349	-1.20121	8.43255	109.048	-0.400448	-1.2121
	16	10.692	125.518	10.579	125.351	-0.113	-0.167	10.744	126.006	10.7629	125.776	0.018884	-0.230438	10.4158	124.923	-0.32816	-1.08258
	17	9.418	120.518	9.106	120.09	-0.312	-0.428	9.454	120.328	9.23441	120.512	-0.219589	0.183753	9.30202	120.524	-0.151977	0.196369
	18	9.43	125.155	9.676	125.348	0.246	0.193	9.498	125.446	9.6924	125.505	0.194397	0.0589739	9.4943	125.292	-0.00370346	-0.153652
	19	9.052	120.362	9.16	120.446	0.108	0.084	9.049	120.347	9.1393	120.584	0.0903029	0.237406	9.04364	120.445	-0.00536053	0.0981002
	20	7.766	116.814	7.644	116.842	-0.122	0.028	7.719	116.842	7.69175	116.951	-0.0272533	0.109399	7.68978	116.936	-0.0292211	0.0943846
	35	9.067	109.346	8.888	107.174	-0.179	-2.172	8.93132	110.052	8.71475	105.056	-0.216568	-4.99529	9.06979	110.171	0.138471	0.118963
	36	6.771	120.752	6.899	122.679	0.128	1.927	6.87445	120.716	6.93095	122.328	0.0565034	1.61182	6.6609	120.306	-0.213545	-0.410055
	37	8.457	132.862	8.581	134.957	0.124	2.095	8.41394	131.99	8.5268	134.777	0.112859	2.78699	8.59556	135.255	0.18162	3.26488
	38	8.18	124.879	8.068	126.674	-0.112	1.795	8.16087	124.274	8.05397	126.483	-0.106901	2.20863	8.27721	126.46	0.116335	2.18591
	73	7.957	115.431	8.467	117.199	0.51	1.768	7.96606	115.326	8.45676	117.06	0.490699	1.73404	8.36597	117.708	0.399905	2.38243
	74	7.938	107.705	7.27	108.078	-0.668	0.373	7.92921	107.861	7.28532	108.272	-0.643896	0.410111	7.33945	108.596	-0.589766	0.734961
	75	8.024	111.428	7.703	107.293	-0.321	-4.135	8.02911	111.244	7.69843	107.14	-0.330672	-4.10388	7.82225	107.707	-0.206857	-3.53643
	76	8.93	121.924	8.996	123.741	0.066	1.817	8.92277	121.773	9.0046	123.735	0.0818324	1.96211	8.91932	123.183	-0.00344996	1.41049
	77	7.19	100.752	7.279	101.102	0.089	0.35	7.18049	100.739	7.28209	101.083	0.101599	0.343893	7.25705	100.994	0.0765644	0.254652
	128	8.393	120.284	8.394	120.364	0.001	0.08	8.38748	120.146	8.40549	120.339	0.0180083	0.193302	8.4017	120.271	0.0142205	0.124384
	129	7.351	117.471	7.354	117.408	0.003	-0.063	7.34487	117.467	7.3499	117.396	0.00503046	-0.071066	7.35019	117.437	0.0053184	-0.0297951
	130	7.122	122.315	7.115	122.34	-0.007	0.025	7.11877	122.334	7.11106	122.37	-0.00770116	0.036257	7.12681	122.352	0.00804602	0.0180524
	131	8.449	117.705	8.442	117.684	-0.007	-0.021	8.44419	117.732	8.43685	117.717	-0.0073425	-0.0142379	8.45565	117.799	0.011458	0.0674235
	132	8.533	120.362	8.523	120.286	-0.01	-0.076	8.53011	120.321	8.50815	120.288	-0.0219569	-0.032921	8.53184	120.305	0.00173799	-0.0163184
	133	7.534	123.487	7.539	123.512	0.005	0.025	7.53296	123.453	7.54715	123.499	0.0141951	0.0463313	7.53673	123.495	0.00377505	0.0425678
	134	8.266	121.534	8.273	121.521	0.007	-0.013	8.26328	121.513	8.2838	121.529	0.0205268	0.0159485	8.26241	121.453	-0.000865104	-0.0605296
	135	8.501	118.238	8.492	118.175	-0.009	-0.063	8.49304	118.165	8.48348	118.128	-0.00956139	-0.0364768	8.48346	118.13	-0.00958631	-0.035082

## Sheet: Supp Fig 3A
Panel. A Antiproliferation data as Vehicle-Normalized RLU from the CellTiter-Glo assay
	Left: 3 technical replicates (n=1)								Middle: 3 technical replicates (n=1)											Right: HEK293 and HCT-116, 2 technical replicates (n=1)
	[MRTX849]/µM	Miapaca-2 [KRASG12C/G12C]			H358 [KRASWT/G12C]				[MRTX849]/µM	A375 [KRASWT/WT, BRAFV600E/V600E]			H1975 [KRASWT/WT, EGFRT790M+L858R]			SW1990 [KRASG12D/G12D]				LOG10([MRTX849], µM)	HEK-293		HCT-116
	0	100	100	100	100	100	100		0	100.1	104.3	95.6	98.5	103.9	97.6	100	100	100		1.77815	0.19	0.34	0.05	0.14
	0.004572	68.2	73.5	69	85.6	85.6	92.2		0.001524	94.8	102.3	93.7	106.4	102.7	104.2					1.47712	18.26	24.54	36.57	42.15
	0.013717	55.8	58.1	59.3	77.9	78.4	85.6		0.004572	96.7	96.5	92.5	108.3	102	97	104.2	102.3	75.1		1.17609	34.83	41.26	53.93	65.06
	0.041152	45	47.3	47.2	69.9	69.1	73.3		0.013717	95	102.5	95.2	102.9	105.9	107	106	104.6	122.6		0.875061	60.63	67.6	81.72	90.21
	0.123457	44.9	43.3	49.3	59.7	60	62		0.041152	99.4	103.7	88.9	95.7	103.9	99.1	107	111.5	115.7		0.574031	83.98	89.45	94.11	96.47
	0.37037	40.7	42.1	43.7	49.8	53.2	57.6		0.123457	91.9	98.3	91.9	105.9	99.1	100.6	110.9	112.6	125.3		0.273001	95.54	97.75	95.16	98.06
	1.11111	38.4	38.4	41.9	48.6	47.1	49.7		0.37037	93	98.6	93.5	102.8	96.4	102.3	102.2	113.4	119.1		-0.02803	98.19	100.74	95.52	97.75
	3.33333	25.6	24	26.3	31.8	31.9	33.7		1.11111	88.3	95.3	79	99.4	93.6	87	104	106.5	113.8		-0.32906	100.68	101.57	95.48	99.61
	10	0.1	0.2	0.1	7.1	8.4	7.7		3.33333	36.9	36.8	32.8	43.8	47.2	41.3	72.8	75	83.6		-0.63009	95.7	98.14	95.07	97.52
	30	0	0	0	0	0	0		10	0.5	0.4	0.3	0.8	0.5	0.4	1.5	5.1	3.8		-0.93112*	94.65	101.29	95.66	100.56
									30	0	0	0	0	0	0	0	0	0

## Sheet: Supp Fig 3B
	Panel B. Effect of MRTX849 on phosphorylation of ERK. (n=1).
	Left. Phospho-ERK (p-ERK) normalized to total ERK (t-ERK) data across 5 different cell lines.
	Hollowed data points represent concentrations over which cytotoxic effects are observed as a reduction in t-ERK levels (Right).
	Data are the mean of technical duplicates or triplicates (n=1)
		[MRTX849]/µM	A375 [KRASWT/WT, BRAFV600E/V600E]			H1975 [KRASWT/WT, EGFRT790M+L858R]			SW1990 [KRASG12D/G12D]			Miapaca-2 [KRASG12C/G12C]			H358 [KRASWT/G12C]
		0	100	100	100	100	100	100	100	100	100	100	100	100	100	100	100
		0.000508	100.8	96.1	102.2	82.8	91.4	94.4
		0.001524	103.8	101.5	111.4	84.4	98.6	95.9
		0.004572	101.1	104.7	105.7	88.8	95.6	103.6	93.9	102.2	90.1	59.9	54.4	50.3	66.8	55.4	51.6
		0.013717	103.3	101	108.2	90.4	94.3	99.8	88.2	96.7	86.1	34.9	24.1	27.9	20	17.3	13.9
		0.041152	101.7	109.6	105.3	88.4	94.8	94.2	88.7	95.4	87.5	15.7	12.5	13.3	6.6	6.4	5.2
		0.123457	110.8	92.5	102.7	88.1	89.2	89.1	87.8	96.1	90.8	9.5	9.8	10.2	6	5.4	4.5
		0.37037	106.5	100.4	108.6	92.2	86.7	92.5	86.7	93.7	91.7	9	9.9	10.4	5.5	5.5	4.5
		1.11111	102.5	95	112.6	87.7	95.9	88.3	86.2	89.3	87.7	8.2	8.9	9.4	5.7	5.5	4.3
		3.33333	107.9	105.4	112.5	85.4	83.2	91	83	88.1	85.9	8.9	9.4	9.8	5.4	5.6	4.5
		10	124	114.5	122.5	82.3	90.3	92.5	74.4	82	75.5	9.4	8.8	10.7	5.9	5.9	4.8
		30	106.6	89.1	137	47.7	45.3	41.4	18.3	26.4	25.9

## Sheet: Supp Fig 5B
	Panel B. Competition of KRAS WT:CRAF-RBD/Halotag PPI BRET signal using BI-2852. BRET Data (mBu) are from 4 technical replicates from an experiment performed once.
	LOG10([BI-2852], µM)	Rep 1	Rep 2	Rep 3	Rep 4
	2.30103	18.6	13.9	12.8	14.9
	1.82391	19.3	16.2	19.9	19.2
	1.34679	39.3	34.3	33.7	34.3
	0.869666	58.6	50.3	53.6	57.4
	0.392545	70.2	61.3	64.3	60.7
	-0.0845764	78.5	66.7	68.5	66.6
	-0.561698	70.1	67.6	66.5	69.2

## Sheet: Supp Fig 5C
	Panel C. Competition of KRAS(G12D):CRAF-RBD/Halotag PPI BRET signal using BI-2852. BRET Data (mBu) are from 4 technical replicates from an experiment performed once.
	LOG10([BI-2852], µM)	Rep 1	Rep 2	Rep 3	Rep 4
	2.30103	29.4	33.2	26.9	24.8
	1.82391	30.1	50.9	32	34.9
	1.34679	54.5	67.7	65.3	61.4
	0.869666	75	66.6	75.7	74.4
	0.392545	69.6	76.7	78.7	79.6
	-0.0845764	79.8	80.1	84.9	82.7
	-0.561698	84.7	81.2	84.9	84.2

## Sheet: Supp Fig 5D
	Panel D. Competition of KRAS(G12C):CRAF-RBD/Halotag PPI BRET signal using BI-2852 or MRTX849. BRET Data (mBu) are from 2 technical replicates from an experiment performed once.
	BI-2852 data is from a 2 hour incubation and MRTX849 data is from a 6 hour incubation
	LOG10([BI-2852], µM)	Rep 1	Rep 2			LOG10([MRTX849], µM)	Rep 1	Rep 2
	2.30103	28.2	27.9			0	38.955	39.218
	1.82391	35.4	35.4			-0.477122	43.736	41.83
	1.34679	65.9	64.9			-0.954243	54.229	52.021
	0.869666	79.4	79.8			-1.43136	65.132	67.161
	0.392545	87.6	85.7			-1.90847	80.192	77.17
	-0.0845764	90.4	84.5			-2.38563	90.365	88.071
	-0.561698	88.8	84.6			-2.86265	92.165	91.564
						-3.34008	91.852	94.898

## Sheet: Supp Fig 5E
	Panel E. NanoLuc-ERK1 phosphorylation assays in HEK293 cells grown in low serum (1% FBS) expressing KRAS WT (left) or KRAS(G12D) (right) constructs.
	KRAS WT constructs did not induce phosphorylation of ERK, whereas NanoBiT-KRAS(G12D) induced ERK phosphorylation similar to that of untagged KRAS(G12D).
	ERK1 phosphorylation datapoints are the mean ± S.D. of 3 technical replicates (n=1). Total Luminescence control datapoints are the mean ± S.D. of 4 technical replicates (n=1).
	Left Graph for KRAS WT
							Column	Description	pERK/tERK ratio			Luminescence (RLU)
							1	Lysis Buffer	0.834483	0.646444	0.579462	N/A
							2	ERK Positive Control	17.1832	13.1785	13.4124	N/A
							3	NanoLuc-ERK1 without Carrier DNA	0.325689	0.285057	0.234462	181000000	167000000	132000000	177000000
							4	NanoLuc-ERK1 with untagged KRAS WT	0.537531	0.578444	0.596204	252000000	171000000	150000000	234000000
							5	NanoLuc-ERK1 with LgBiT- and SmBiT-KRAS WT	0.325099	0.287755	0.353109	229000000	190000000	221000000	209000000
	Right Graph for KRAS(G12D)
							Column	Description	pERK/tERK ratio			Luminescence (RLU)
							1	Lysis Buffer	0.834483	0.646444	0.579462
							2	ERK Positive Control	17.1832	13.1785	13.4124
							3	NanoLuc-ERK1 without Carrier DNA	0.325689	0.285057	0.234462	181000000	167000000	132000000	177000000
							4	NanoLuc-ERK1 with untagged KRAS(G12D)	45.3906	48.5567	49.136	302000000	285000000	277000000	307000000
							5	NanoLuc-ERK1 with LgBiT- and SmBiT-KRAS(G12D)	34.1614	36.0891	36.3017	296000000	248000000	257000000	262000000

## Sheet: Supp Fig 5F
	Panel F. Total expression for NanoBiT-KRAS variants in HEK293 cells
	Unfiltered Luminescence (RLU) values s after lysis and addition of the HiBiT peptide
	Biological Replicate	KRAS WT	KRAS(C185S)	KRAS(1-169)
	Rep 1	108000000	134000000	186000000
	Rep 2	165000000	143000000	235000000
	Rep 3	124000000	95150000	174000000

## Sheet: Supp Fig 5G
	Panel G. Effect of BI-2852 (left) and the BRET probe (right) on luminescent signal for RAS variants in HEK293 cells. Results are technical singlicates (n=1).
	Values are unfiltered luminescence (RLU)
		LOG10([BI-2852], µM)	KRAS(G12C)	KRAS WT	HRAS WT		LOG10([RAS BRET Probe], µM)	KRAS(G12C)	KRAS WT	HRAS WT
		1.30103	27100000	19200000	14500000		0.30103	1570000	499000	437000
		0.823909	36000000	21600000	15900000		0	1800000	517000	451000
		0.346787	41700000	23800000	16900000		-0.30103	1850000	674000	489000
		-0.13033	47600000	23500000	17200000		-0.60206	1420000	633000	528000
		-0.60746	44100000	22400000	18100000		-0.90309	1720000	720000	534000
		-1.08458	45000000	22300000	18900000		-1.20412	1640000	667000	606000
		-1.5617	39500000	24200000	19200000		-1.50515	1880000	690000	578000
		-2.03882	39800000	24300000	19200000		-1.80618	1790000	634000	581000
		-2.51594	42600000	23900000	19200000
		-2.99306	40200000	23200000	17000000
		-3.47018	42200000	19600000	18600000
		Vehicle	44200000	19200000	16200000

## Sheet: Supp Figs 6A-K
	Panels A-K, Assay verification data for RAS TE assays as RAS BRET Probe dose-responses (left) or impact of RAS BRET Probe concentration on apparent potency (right)
	Values are raw BRET values from technical singlicates
	Panel A. KRAS WT. Left: RAS BRET Probe Dose Response, Right: Dose-response of BI-2852 at increasing RAS BRET Probe concentrations
							[RAS BRET Probe]
		LOG10([RAS BRET Probe], µM)	RAS BRET Probe Only	RAS BRET Probe + 20µM BI-2852		LOG10([BI-2852], µM)	2μM	1μM	0.5μM	0.25μM
		0.30103	48.7	9.1		1.30103	9.1	9.41	8.04	7.05
		0	38.24	9.41		0.823909	10.76	10.67	8.09	6.84
		-0.30103	22.92	8.04		0.346787	14.14	12.69	9.71	8.41
		-0.60206	12.21	7.05		-0.13033	23.94	18.75	14.67	10.37
		-0.90309	8.14	6.34		-0.60746	41.75	31.96	22.04	15.52
		-1.20412	6.39	5.76		-1.08458	51.96	43.08	29.7	19.26
		-1.50515	5.65	5.72		-1.5617	51.94	41.73	27.04	17.26
		-1.80618	5.41	5.32		-2.03882	50.32	41.02	25.54	16.18
						-2.51594	53.23	41.08	26.69	14.24
						-2.99306	49.15	36.76	24.79	12.66
						-3.47018	51.51	38.44	24.5	13.43
	Panel B. KRAS(G12D). Left: RAS BRET Probe Dose Response, Right: Dose-response of BI-2852 at increasing RAS BRET Probe concentrations
							[RAS BRET Probe]
		LOG10([RAS BRET Probe], µM)	RAS BRET Probe Only	RAS BRET Probe + 20µM BI-2852		LOG10([BI-2852], µM)	2μM	1μM	0.5μM	0.25μM
		0.30103	69.55	8.74		1.30103	8.74	9.09	8.12	6.51
		0	58.81	9.09		0.823909	12.91	10.69	8.89	6.93
		-0.30103	34.9	8.12		0.346787	19.37	14.36	10.7	8.55
		-0.60206	17.36	6.51		-0.13033	37.11	24.87	16.36	10.9
		-0.90309	10.09	6.09		-0.60746	60.13	44.2	26.83	17.67
		-1.20412	6.79	5.69		-1.08458	77.02	56.26	37.42	23.04
		-1.50515	5.45	5.54		-1.5617	75.42	57.23	39.19	22.35
		-1.80618	5.37	5.38		-2.03882	74.48	57.45	35.01	19.57
						-2.51594	70.56	55.98	33.11	17.75
						-2.99306	69.59	57.84	33.37	17.28
						-3.47018	67.85	58.28	33.82	18.67
	Panel C. KRAS(G12C). Left: RAS BRET Probe Dose Response, Right: Dose-response of BI-2852 at increasing RAS BRET Probe concentrations
							[RAS BRET Probe]
		LOG10([RAS BRET Probe], µM)	RAS BRET Probe Only	RAS BRET Probe + 20µM BI-2852		LOG10([BI-2852], µM)	2μM	1μM	0.5μM	0.25μM
		0.30103	62.14	10.33		1.30103	10.33	9.81	8.09	7.2
		0	48.72	9.81		0.823909	13.78	11.69	9.21	7.7
		-0.30103	31.16	8.09		0.346787	20.54	18.39	13.97	10.44
		-0.60206	18.58	7.2		-0.13033	30.64	22.49	15.76	11.67
		-0.90309	10.78	6.28		-0.60746	50.2	39.62	26.73	19.76
		-1.20412	7.16	5.73		-1.08458	65.08	48.75	35.09	23.24
		-1.50515	6.04	5.64		-1.5617	67.24	55.56	39.4	24.58
		-1.80618	5.47	5.55		-2.03882	65.13	52.08	35.07	20.43
						-2.51594	61.19	52.15	35.61	20.52
						-2.99306	62.68	50.19	32.89	18.09
						-3.47018	70.19	56.15	33.32	19.52
	Panel D. KRAS(G13D). Left: RAS BRET Probe Dose Response, Right: Dose-response of BI-2852 at increasing RAS BRET Probe concentrations
							[RAS BRET Probe]
		LOG10([RAS BRET Probe], µM)	RAS BRET Probe Only	RAS BRET Probe + 20µM BI-2852		LOG10([BI-2852], µM)	2μM	1μM	0.5μM	0.25μM
		0.30103	33.34	4.8		1.30103	4.8	4.65	4.18	3.64
		0	22.83	4.65		0.823909	5.84	5.16	4.4	3.66
		-0.30103	14.73	4.18		0.346787	8.39	7.37	5.07	4.18
		-0.60206	7.22	3.64		-0.13033	15.82	10.96	6.94	5.02
		-0.90309	4.4	3.24		-0.60746	26.04	18.76	11.41	7.53
		-1.20412	3.45	2.89		-1.08458	30.29	22.27	17.5	9.44
		-1.50515	2.92	3.02		-1.5617	29.2	23.59	15.27	9.78
		-1.80618	2.76	2.98		-2.03882	28.3	21.43	14.17	8.5
						-2.51594	27.4	20.97	13.19	7.47
						-2.99306	28.89	20.78	13.33	7
						-3.47018	30.06	21.52	13.27	7.11
	Panel E. KRAS(G12V). Left: RAS BRET Probe Dose Response, Right: Dose-response of BI-2852 at increasing RAS BRET Probe concentrations
							[RAS BRET Probe]
		LOG10([RAS BRET Probe], µM)	RAS BRET Probe Only	RAS BRET Probe + 20µM BI-2852		LOG10([BI-2852], µM)	2μM	1μM	0.5μM	0.25μM
		0.30103	66.63	12.2		1.30103	12.2	10.35	8.5	7.11
		0	49.62	10.35		0.823909	16.78	14.46	11.08	8.37
		-0.30103	30.05	8.5		0.346787	28	22.87	16.34	11.8
		-0.60206	16.4	7.11		-0.13033	51.3	39.33	25.63	16.26
		-0.90309	9.88	6.42		-0.60746	68.03	49.77	32.88	21.28
		-1.20412	7	5.72		-1.08458	71.55	59.82	42.28	27.17
		-1.50515	5.94	5.63		-1.5617	81.31	61.22	43.82	26.66
		-1.80618	5.62	5.27		-2.03882	74.25	56.15	38.46	23.06
						-2.51594	75.14	57.46	42.48	23.47
						-2.99306	74.64	55.57	38.01	21.39
						-3.47018	77.3	61.46	41.24	22.69
	Panel F. KRAS(Q61L). Left: RAS BRET Probe Dose Response, Right: Dose-response of BI-2852 at increasing RAS BRET Probe concentrations
							[RAS BRET Probe]
		LOG10([RAS BRET Probe], µM)	RAS BRET Probe Only	RAS BRET Probe + 20µM BI-2852		LOG10([BI-2852], µM)	2μM	1μM	0.5μM	0.25μM
		0.30103	21.85	5.74		1.30103	5.74	5.67	4.84	3.89
		0	15.85	5.67		0.823909	6.49	5.6	4.34	3.72
		-0.30103	8.97	4.84		0.346787	10.12	7.38	5.44	4.13
		-0.60206	5.72	3.89		-0.13033	19.08	13.26	7.92	5.51
		-0.90309	3.72	3.38		-0.60746	21.84	15.79		6.74
		-1.20412	3.31	3.21		-1.08458	20.06	15.01	9.96	6.8
		-1.50515	3.28	2.89		-1.5617	21.05	14.76	9.26	5.81
		-1.80618	3.01	2.84		-2.03882	20.42	14.21	8.68	5.85
						-2.51594	20.29	14.62	7.77	4.88
						-2.99306	22.03	13.33	8	4.99
						-3.47018	21.17	14.4	8.68	5.07
	Panel G. KRAS(Q61H). Left: RAS BRET Probe Dose Response, Right: Dose-response of BI-2852 at increasing RAS BRET Probe concentrations
							[RAS BRET Probe]
		LOG10([RAS BRET Probe], µM)	RAS BRET Probe Only	RAS BRET Probe + 20µM BI-2852		LOG10([BI-2852], µM)	2μM	1μM	0.5μM	0.25μM
		0.30103	34.4	4.85		1.30103	4.85	4.57	3.89	3.58
		0	26.59	4.57		0.823909	6.38	5.6	4.68	3.91
		-0.30103	18.32	3.89		0.346787	9.87	7.62	5.31	4.24
		-0.60206	7.75	3.58		-0.13033	19.18	12.92	7.73	5.07
		-0.90309	4.73	3.24		-0.60746	31.66	22.64	12.72	7.79
		-1.20412	3.61	2.87		-1.08458	33.64	26.37	17.08	9.87
		-1.50515	3.43	2.82		-1.5617	35.23	26.99	17.41	10.79
		-1.80618	2.74	2.97		-2.03882	33.04	25.14	15.07	9.16
						-2.51594	32.21	23.89	14.99	8.45
						-2.99306	34.25	25.89	16.62	7.98
						-3.47018	35.02	25.13	16.03	8.63
	Panel J. HRAS WT. Left: RAS BRET Probe Dose Response, Right: Dose-response of BI-2852 at increasing RAS BRET Probe concentrations
							[RAS BRET Probe]
		LOG10([RAS BRET Probe], µM)	RAS BRET Probe Only	RAS BRET Probe + 20µM BI-2852		LOG10([BI-2852], µM)	2μM	1μM	0.5μM	0.25μM
		0.30103	67.79	8.44		1.30103	8.44	9.18	7.84	7.05
		0	54.62	9.18		0.823909	11.97	10.43	9.58	7.58
		-0.30103	35.17	7.84		0.346787	23.77	21.48	16.22	10.45
		-0.60206	18.58	7.05		-0.13033	42.99	31.85	23.09	13.56
		-0.90309	11.47	5.85		-0.60746	65.62	50.79	35.4	23.18
		-1.20412	7.44	5.34		-1.08458	79.86	63.69	43.68	30.21
		-1.50515	5.71	5.28		-1.5617	80.76	65.84	52.37	31.79
		-1.80618	5.37	5.04		-2.03882	78.01	63.63	45.27	28.27
						-2.51594	80.58	64.29	45.27	25.33
						-2.99306	81.51	63.7	45.24	25.3
						-3.47018	79.14	61.77	41.69	25.24
	Panel I. KRAS(Q61R). Left: RAS BRET Probe Dose Response, Right: Dose-response of BI-2852 at increasing RAS BRET Probe concentrations
							[RAS BRET Probe]
		LOG10([RAS BRET Probe], µM)	RAS BRET Probe Only	RAS BRET Probe + 20µM BI-2852		LOG10([BI-2852], µM)	2μM	1μM	0.5μM	0.25μM
		0.30103	41.65	4.61		1.30103	4.61	4.82	4.33	3.67
		0	34.05	4.82		0.823909	6.63	5.69	4.5	3.94
		-0.30103	22.01	4.33		0.346787	10.12	8.28	5.87	4.33
		-0.60206	10.84	3.67		-0.13033	20.42	13.92	8.18	5.55
		-0.90309	6.07	3.21		-0.60746	38.27	30.8	19.35	8.9
		-1.20412	3.59	3.08		-1.08458	39.86	30.35	21.14	24.79
		-1.50515	3.33	3.03		-1.5617	40.28	30.22	22.63	13.89
		-1.80618	2.96	2.83		-2.03882	43.87	32.56	21.89	12.13
						-2.51594	41.79	31.25	20.14	11.73
						-2.99306	43.05	33.2	21.35	11.79
						-3.47018	40.32	31.94	21.09	12
	Panel J. Negative verification data for KRAS(1-169). Dose Responses of BI-2852 at increasing RAS BRET Probe concentrations
		KRAS(1-169)
			[RAS BRET Probe]
		LOG10([BI-2852], µM)	2μM	1μM	0.5μM	0.25μM
		1.30103	8	6.81	5.27	6.91
		0.823909	7.87	7.43	5.77	5.35
		0.346787	11.37	6.39	11.25	9.4
		-0.13033	8.35	8.48	7.89	8.75
		-0.60746	11.34	9.25	8.52	6.77
		-1.08458	7.02	6.29	9.73	9.14
		-1.5617	13.21	8.53	9.47	9.96
		-2.03882	10.09	9.8	8.96	7.07
		-2.51594	8.81	8.98	7.88	5.57
		-2.99306	8.85	5.68	4.9	8.87
		-3.47018	13.57	8.7	5.83	9.09
	Panel K. Negative verification data for KRAS(C185S). Dose Responses of BI-2852 at increasing RAS BRET Probe concentrations
		KRAS(C185S)
			[RAS BRET Probe]
		LOG10([BI-2852], µM)	2μM	1μM	0.5μM	0.25μM
		1.30103	7.59	12.75	5.46	8.28
		0.823909	9.35	8.13	7.3	7.94
		0.346787	6.85	7.43	7.61	8.03
		-0.13033	11.24	9.33	7.26	9.21
		-0.60746	10.86	11.14	7.01	8.04
		-1.08458	6.99	9.95	6.88	5.93
		-1.5617	8.96	8.22	9.99	6.44
		-2.03882	8.33	9.39	5.05	5.15
		-2.51594	12.24	7.71	7.51	9.44
		-2.99306	9.75	9.66	7.74	7.49
		-3.47018	13.34	7.87	9.96	6.26

[truncated: 21 more sheets: Supp Fig 6I, Supp Fig 7B, Supp Fig 8B, Supp Fig 8C, Supp Fig 8D, Supp Fig 8E, Supp Fig 9A, Supp Fig 9B, Supp Fig 9C, Supp Fig 9D, Supp Fig 9E, Supp Figs 10A-H, Supp Fig S10I, Supp Fig 10J, Supp Fig 11A, Supp Fig 11B, Supp Fig 11C, Supp Fig 12A, Supp Fig 12B, Supp Fig 12C …]
