# Supplementary material for: KRAS is vulnerable to reversible switch-II pocket engagement in cells
Source: Nat Chem Biol. 2022 Mar 21;18(6):596–604. doi: 10.1038/s41589-022-00985-w (PMC9135634; doi:10.1038/s41589-022-00985-w)
Supplement: Source Data Fig. 2 — Statistical source data. [file 41589_2022_985_MOESM4_ESM.xlsx]

## Sheet: Fig 2C
	Panel C. Unfiltered Luminescence (RLU) for NanoBiT-KRAS variants in HEK293 cells
	Biological Replicate	KRAS WT	KRAS(C185S)	KRAS(1-169)
	Rep 1	6046667	471750	485250
	Rep 2	10733333	511167	990333
	Rep 3	10799167	479000	691667

## Sheet: Fig 2D
	Panel D. RAS BRET probe dose reponse for NanoBiT-KRAS WT in HEK293 cells
	BRET fold change is calculated by normalizing the BRET ratio of each point by the BRET ratio in the absence of BRET probe (instrument background)
		BRET Fold Change Probe Only			BRET Fold Change Probe + 20µM BI-2852
	LOG10([RAS Tracer], µM)	REP 1	REP 2	REP 3	REP 1	REP 2	REP 3
	0.30103	9.07735	9.49291	8.99642	1.69618	1.69149	1.70251
	0	7.12768	6.83333	6.35842	1.75396	1.48936	1.58781
	-0.30103	4.27213	4.14894	3.78495	1.4986	1.35816	1.30107
	-0.60206	2.27586	2.16312	2.08244	1.31407	1.16312	1.24731
	-0.90309	1.51724	1.37943	1.37634	1.18173	1.11702	1.14695
	-1.20412	1.19105	1.13121	1.14695	1.07363	1.03901	1.11469
	-1.50515	1.05312	1.07447	1.10394	1.06617	1.02837	1.10394
	-1.80618	1.00839	1.01064	0.996416	0.991612	0.989362	1.00358

## Sheet: Fig 2E
	Panel E. Live Cell Target Engagement at KRAS WT
	Normalized BRET values from 4 independent experiments
		BI-2852				AMG-510
	LOG10([Compound], µM)	Rep 1	Rep 2	Rep 3	Rep 4	Rep 1	Rep 2	Rep 3	Rep 4
	1.30103	0.021885	-9.50628e-16	-2.55351e-15	-5e-07	86.2063	86.5284	90.0104	85.4576
	0.823909	2.86694	3.58985	2.40313	3.27121	87.7742	97.4812	68.7777	94.3585
	0.346787	14.1231	10.2537	10.1524	11.6014	88.1089	92.3928	60.2899	92.102
	-0.13033	36.5407	31.077	29.7586	47.6607	91.4296	95.395	77.7357	92.102
	-0.60746	79.6469	70.4811	68.8757	101.103	94.7855	92.8253	90.572	85.4994
	-1.08458	100	99.4526	83.3051	134.576	92.6451	93.3596	100	107.606
	-1.5617	93.5147	100	82.5605	103.88	93.0327	91.0953	68.5035	109.528
	-2.03882	87.0878	96.9576	100	98.0981	90.628	89.4924	92.5568	107.689
	-2.51594	74.9854	90.0095	99.0331	102.625	84.6913	95.3823	94.4241	103.385
	-2.99306	72.9501	93.7046	77.0167	94.1042	90.5135	95.8021	94.8681	119.056
	-3.47018	79.6177	89.7568	72.5598	94.6748	92.2047	100	94.5547	94.6511
