# Supplementary material for: KRAS is vulnerable to reversible switch-II pocket engagement in cells
Source: Nat Chem Biol. 2022 Mar 21;18(6):596–604. doi: 10.1038/s41589-022-00985-w (PMC9135634; doi:10.1038/s41589-022-00985-w)
Supplement: Source Data Fig. 3 — Statistical source data. [file 41589_2022_985_MOESM5_ESM.xlsx]

## Sheet: Fig 3B
	Panel B. KRAS(G12C) target engagement kinetic timecourse. Data are normalized to maximum competition of 20µM BI-2852 from 4 technical replicates. Data are representative of experiments performed twice. See Supplementary Figure 9A for 2nd independent replicate for AMG510
	LOG10([AMG510], µM)	0.5 h				1 h				2 h				3 h				4 h
	1.30103	51.31	46.77	38.63	43.01	31.97	32.53	33.36	36.48	19.17	19.94	19.72	16.84	11.19	10.33	13.14	10.86	8.17	8.57	7.41	6.35
	0.823909	53.44	43.38	44.03	45.3	35.79	31.73	33.52	32.62	22.66	21.12	18.8	17.48	20.51	9.04	12.82	12.31	9.16	9.84	8.53	8.05
	0.346787	59.97	50.53	45.11	50.39	35.17	34.42	36.7	37.01	22.85	21.8	22.09	21.19	20.26	13.86	17.13	13.13	10.21	8.71	9.69	9.31
	-0.13033	49.91	51.98	56.75	58.99	37.12	38.72	39.41	40.04	23.34	32.54	26.43	25.28	24.76	14.87	21.2	18.73	10.32	13.36	11.49	11.28
	-0.60746	62.61	56.92	57.02	56.04	40.94	43.58	44.12	40.74	25.24	28.25	27.2	26.19	24.98	17.89	24.59	18.51	13.28	14.37	15.72	13.24
	-1.08458	75.16	71.94	67.34	77.79	52.64	53.15	54.12	53.13	37.66	45.44	38.94	40.99	41.7	29.17	37.85	34.54	22.54	29.13	28.89	29.34
	-1.5617	94.93	92.49	75.93	93.46	71.81	72.73	69.01	71.54	59.92	66.59	58.67	62.75	69.65	47.62	52.48	58.31	49.95	55.53	49.17	58.45
	-2.03882	96.56	97.43	84.28	92.28	81.47	77.46	85.73	81.03	73.52	85.51	72.89	77.08	87.01	71.49	75.69	72.81	64.25	76.88	66.18	69.1
	-2.51594	87.3	101.71	93.94	97.17	91.23	86.06	88.19	88.07	85.99	88.1	84.26	80.21	101.41	75.55	81.4	74.35	78.72	85.36	73.93	70.89
	-2.99306	96.5	79.96	91.4	98.79	83.37	84.45	88.83	91.35	85.76	85.38	80.25	86.62	110.88	69.76	81.47	82.01	97.94	81.89	75.99	81.31
	-3.47018	113.74	92.25	93.99	97.11	89.99	83.75	93.35	90.44	100.78	96.67	92.36	83.81	118.37	74.05	96.2	91.33	107.8	84.94	82.77	75.8

## Sheet: Fig 3C
	Panel C. Live Cell Target Engagement at KRAS G12C overlayed with phospho ERK data from Mia-Paca-2 cells
	Target engagement is normalized BRET values from 3-4 independent experiments									Response (%) values in phospho-ERK assays reproduced from Canon et al 2019
		ARS-1620 Target Engagement			AMG510 Target Engagement					ARS-1620, Extended Data Fig 1G				AMG510, Figure 1B
	LOG10([Compound], µM)	Rep 1	Rep 2	Rep 3	Rep 1	Rep 2	Rep 3	Rep 4			ARS-1620, pERK				AMG510, pERK
	1.30103	21.08	22.9325	25.32	19.6408	20.4536	20.5433	10.4656		LOG10([ARS-1620], µM)	Rep 1	Rep 2		LOG10([AMG510], µM)	Rep 1	Rep 2	Rep 3
	0.823909	21.8125	22.98	23.6433	21.0074	23.0228	13.2241	11.9277		1	5.772	7.15		-3.5	97.1	99.68	103.22
	0.346787	24.2925	25.2475	27.9567	21.4682	23.4534	11.8321	12.2162		0.522874	11.506	13.517		-2.69897	87.64	85.29	80.8
	-0.13033	35.8075	35.3825	37.6233	25.7868	25.7213	24.551	15.6022		0.0457531	31.428	36.902		-2.22185	81.78	69.63	61.95
	-0.60746	55.2175	53.2475	57.3733	34.3303	29.4675	27.3687	18.9881		-0.431329	60.101	72.165		-1.72125	43.19	42.62	38.22
	-1.08458	71.8575	71.635	81.0367	52.3467	33.7304	34.5644	27.5875		-0.908333	87.805	93.614		-1.25181	21.65	19.45	21.65
	-1.5617	86.6575	87.95	91.1333	74.7755	49.3182	33.6664	45.6714		-1.3851	94.396	96.965		-0.777284	4.19	5.05	4.7
	-2.03882	88.125	92.3075	96.86	90.1523	68.236	60.4625	69.065		-1.86328	103.519	101.732		-0.30103	2.61	2.75	2.5
	-2.51594	91.3725	93.2175	93.7967	97.9227	71.6808	66.5245	66.1601		-2.33724	100.689	98.939
	-2.99306	90.2925	94.795	98.4533	95.3846	86.4217	77.088	79.0496		-2.82391	101.21	101.694
	-3.47018	97.785	99.3825	99.3333	95.8298	93.3687	83.0377	85.7445		-3.30103	100.726	106.759
	-3.9473	101.653	96.745	95.7433	100	100	100	100
