# Supplementary material for: KRAS is vulnerable to reversible switch-II pocket engagement in cells
Source: Nat Chem Biol. 2022 Mar 21;18(6):596–604. doi: 10.1038/s41589-022-00985-w (PMC9135634; doi:10.1038/s41589-022-00985-w)
Supplement: Source Data Fig. 4 — Statistical source data. [file 41589_2022_985_MOESM6_ESM.xlsx]

## Sheet: Fig 4A
	Panel A. Normalized BRET values for competition with MRTX849 at KRAS WT and KRAS G12 hotspot mutants.
	Data are 3-4 technical replicates from a representative experiment executed 3 times
	Reproducibility data from the biological replicates can be found in supplementary figure 9 and supplementary figure 10
	LOG10([MRTX849], µM)	KRAS WT				KRAS(G12D)				KRAS(G12V)
	1.30103	1.89702	2.16802	2.25836	1.67118	18.6598	19.6599	7.25818	7.74396	85.6509	78.7668	77.0774	88.5651
	0.823909	9.30443	6.3234	2.43902	3.92954	50.5787	49.4642	19.3742	25.4322	91.8171	102.713	94.3089	101.151
	0.346787	22.3577	17.4345	19.3767	22.2674	55.8651	63.3519	35.1479	51.9503	91.1836	94.689	98.3212	88.3539
	-0.13033	48.916	39.3857	42.1409	43.0894	90.8415	83.1547	80.7258	77.8683	93.4643	101.404	96.6741	93.6754
	-0.60746	78.8166	67.3893	65.3117	67.3893	104.043	96.2709	93.5276	88.5555	97.8988	96.125	95.4493	94.7735
	-1.08458	56.8202	73.5772	77.9584	76.1969	97.6139	99.1285	100.557	94.4421	107.697	97.8144	87.6359	106.388
	-1.5617	69.738	84.6883	88.9792	84.056	101.814	102.929	100.214	95.4994	104.783	94.3089	86.5801	88.6073
	-2.03882	105.194	88.121	80.8491	86.3595	108.273	91.756	94.2135	99.3571	106.177	102.713	84.6796	90.8457
	-2.51594	119.693	109.892	90.3342	89.3406	108.244		94.5849	100.243	106.05	89.9588	91.0569	104.361
	-2.99306	103.297	81.617	83.2882	90.7859	106.529	103.786	98.757	102.558	103.854	86.4112	93.7177	88.0583
	LOG10([MRTX849], µM)	KRAS(G12C)
	1.60206	4.6382	5.42128	5.84293	6.23447
	1	12.5593	9.03546	12.6798	10.2402
	0.39794	13.8243	12.0774	13.4327	12.8906
	-0.20412	14.3664	14.1254	16.053	14.6073
	-0.80618	17.318	15.8121	19.7877	17.3782
	-1.40824	21.2333	17.4083	20.0888	18.4625
	-2.0103	31.8952	26.8956	30.6905	31.8048
	-2.61236	63.1278	56.6825	57.4053	59.5136
	-3.21442	85.867	77.9761	78.3074	80.5963
	-3.81648	96.1675	94.4507	93.3363	89.8426
	-4.41854	107.492	96.0771	95.7759	102.071

## Sheet: Fig 4B
	Panel B. Normalized BRET values for competition with MRTX1257 at KRAS WT and KRAS G12 hotspot mutants.
	Data are 4 technical replicates from a representative experiment executed 3 times
	Reproducibility data from the biological replicates can be found in supplementary figure 9 and supplementary figure 10
	LOG10([MRTX1257], µM)	KRAS WT				KRAS(G12V)
	1.30103	0.241668	0.644447	-0.3625	-0.604169	89.053	76.1201	81.1097	78.5949
	0.823909	1.57084	2.33612	3.78612	0.604169	83.6244	88.1748	91.6875	87.2568
	0.346787	22.8779	20.2598	7.53197	6.72641	87.2168	90.7295	86.2988	85.0215
	-0.13033	46.8432	47.1252	47.8904	26.5834	87.2967	89.7316	89.6118	79.6727
	-0.60746	70.5669	72.903	79.3072	65.1294	89.5719	91.2085	99.511	81.2693
	-1.08458	91.31	104.843	54.6974	78.7031	93.803	85.3408	93.2442	89.8513
	-1.5617	95.4184	90.3031	97.1906	86.96	89.9311	95.4396	89.2925	89.9311
	-2.03882	92.035	94.0892	99.0837	96.4253	85.9395	93.0446	94.2421	89.4921
	-2.51594	99.2045	94.3712	120.552	96.1837	88.8534	98.074	94.3219	77.3576
	-2.99306	93.767	99.0434	104.682	97.9156	90.5698	105.977	103.263	86.2589
	LOG10([MRTX1257], µM)	KRAS(G12C)				KRAS(G12D)
	1.60206	9.37691	2.62676	7.84973	7.66646	12.6024	12.9805	17.0972	12.5184
	1	11.3317	2.71839	1.77153	2.81002	42.05	47.6371	46.3768	41.3779
	0.39794	4.3372	11.9426	12.3397	6.65852	80.6553	84.31	83.4699	86.2844
	-0.20412	12.9811	13.3781	4.91753	11.8509	102.751	106.826	106.616	98.8448
	-0.80618	15.2413	13.8668	13.5919	10.8735	113.632	112.455	106.238	97.7526
	-1.40824	14.2639	13.9585	15.0886	12.6145	106.658	104.096	106.196	107.414
	-2.0103	15.4246	16.3409	15.73	13.7447	141.903	119.723	104.474	105.986
	-2.61236	23.6408	23.3965	25.2291	21.2889	117.286	110.481	108.633	119.219
	-3.21442	65.4856	59.2853	65.2413	58.369	109.599	108.759	98.2567	98.3407
	-3.81648	88.0269	87.7214	89.8595	80.1466	108.759	107.372	107.204	99.3909
	-4.41854	94.1662	95.8766	99.1448	96.4569	101.449	108.675	102.163	104.306

## Sheet: Fig 4C
	Normalized BRET values for competition with MRTX849 (top), MRTX1257 (middle), or 14 (bottom) at KRAS WT and KRAS G12 hotspot mutants.
	Data are the mean of 3 independent experiments, each performed with 4 technical replicates.
		KRAS WT			KRAS(G12D)			KRAS(G12C)			KRAS(G12V)
	LOG10([14], µM)	Rep 1	Rep 2	Rep 3	Rep 1	Rep 2	Rep 3	Rep 1	Rep 2	Rep 3	Rep 1	Rep 2	Rep 3
	1.52288	3.7475	-3.29	-3.545	43.65	30.63	39.2	19.08	13.4	16.595	79.0675	45.11	55.355
	1.04576	5.5375	-2.23	-2.015	75.445	54.815	70.6	30.745	21.885	28.755	103.525	58.425	67.38
	0.568636	12.4625	2.4	4.295	84.735	69.815	80.475	53.06	37.555	44.26	97.555	67.04	70.49
	0.091515	31.1225	17.98	18.955	90.2025	78.555	87.645	72.8275	56.985	61.235	103.93	74.25	70.865
	-0.38561	58.175	42.49	44.715	96.15	87.775	88.6	88.97	77.145	81.15	98.95	79.23	83.53
	-0.86273	77.0425	75.585	79.33	94.235	95.11	99.205	93.9525	92.37	95.305	101.948	87.325	89.705
	-1.33985	90.76	94.08	86.985	93.91	97.325	94.055	95.485	105.6	96.33	98.41	87.43	85.005
	-1.81697	93.5925	97.355	114.445	94.83	91.5	92.48	97.315	94.695	97.99	99.395	83.45	89.065
	-2.29409	97.8075	96.515	115.635	96.1725	98.78	107.08	98.66	100.32	106.55	98.4525	88.735	101.65
	-2.77121	92.7975	90.45	118.11	100.942	88.49	102.34	100.21	92.7	102.215	105.265	84.88	98.04
