# Supplementary material for: KRAS is vulnerable to reversible switch-II pocket engagement in cells
Source: Nat Chem Biol. 2022 Mar 21;18(6):596–604. doi: 10.1038/s41589-022-00985-w (PMC9135634; doi:10.1038/s41589-022-00985-w)
Supplement: Source Data Fig. 5 — Statistical source data. [file 41589_2022_985_MOESM7_ESM.xlsx]

## Sheet: Fig 5b
	Panel b. Data depicted here were transforms of the values taken from Supplementary Table 1. Data from supplementary table 1 were converted to M and then the pIC50 was calculated and reported here.
	Combinations that exhibited incomplete engagement at the highest concentration tested (10-4 M) were grouped as pIC50 < 5.0 (white cells).
	Those combinations not tested are shown as crossed cells.
