# Supplementary material for: KRAS is vulnerable to reversible switch-II pocket engagement in cells
Source: Nat Chem Biol. 2022 Mar 21;18(6):596–604. doi: 10.1038/s41589-022-00985-w (PMC9135634; doi:10.1038/s41589-022-00985-w)
Supplement: Source Data Fig. 6 — Statistical source data. [file 41589_2022_985_MOESM8_ESM.xlsx]

## Sheet: Fig 6A
	Panel A. Normalized BRET for competition with EX185. Replicates are from three independent experiments
		KRAS(G12D)			KRAS(G12V)
	LOG10([EX185], µM)	Rep 1	Rep 2	Rep 3	Rep 1	Rep 2	Rep 3
	1	-0.243333	1.9984e-15	-1.25	3.895	0.91	-3.2196e-15
	0.522879	4.93333	3.28638	3.8725	16.1	7.86875	7.84547
	0.0457575	12.3675	11.2923	12.25	36.285	21.9387	23.5875
	-0.431364	25.1783	26.5299	25.94	58.085	46.7963	45.7114
	-0.908485	41.785	38.1435	41.1875	72.58	63.2875	56.9435
	-1.38561	56.7942	51.8985	56.9075	80.785	78.0125	68.3458
	-1.86273	66.6042	69.6071	67.9275	93.195	83.7588	77.791
	-2.33985	75.0108	85.3389	73.1925	92.125	90.3012	83.4071
	-2.81697	85.6142	92.0105	79.6575	101.14	92.3825	87.4915
	-3.29409	93.2592	93.905	89.2925	99.28	95.0575	92.5119

## Sheet: Fig 6B
	Panel B. Anti-proliferation data in the form of Vehicle-Normalized RLU from the CellTiter-Glo Assay. Replicates are from three independent experiments.
	LOG10([EX185], µM)	SW-1990			HEK-293
		Rep 1	Rep 2	Rep 3	Rep 1	Rep 2	Rep 3
	1	56.815	56.47	55.389	91.84	87.17	92.3098
	0.522879	60.215	58.755	59.1465	90.73	93.38	89.4122
	0.0457575	62.17	60.815	61.4676	96.84	97.795	95.5662
	-0.431364	66.09	64.685	69.4874	94.24	99.39	96.5321
	-0.908485	69.635	68.015	78.5948	97.84	101.25	98.4362
	-1.38561	79.045	76.795	80.6505	99.12	100.85	98.5466
	-1.86273	91.52	91.75	84.8816	98.035	101.87	99.5401
	-2.33985	96.515	97.58	89.7424	100.925	104.285	98.3258
	-2.81697	98.675	98.865	100.442	98.175	98.715	95.8973
	-3.29409	98.515	98.9	97.7934	94.22	98.675	96.2561

## Sheet: Fig 6C
	Panel C. Normalized Response Data for phospho-ERK inhibition as phospho-ERK/Total-ERK signal. Replicates are from three independent experiments.
	[Test Compound], nM	MRTX849			EX185
		Rep 1	Rep 2	Rep 3	Rep 1	Rep 2	Rep 3
	0.457764	1.09451	1.16744	0.951422	1.00684	1.03625	1.13321
	1.83105	0.983434	1.23084	0.857157	1.11934	1.10049	1.08797
	7.32422	0.914098	1.31693	0.789272	1.06606	1.1791	1.26195
	29.2969	1.15783	1.45426	1.03537	1.19008	1.26281	1.19766
	117.188	1.26003	1.39553	0.979056	1.08283	1.31675	1.24637
	468.75	1.06694	1.31235	0.995077	0.679039	0.921484	0.751812
	1875	1.09903	1.14778	1.05615	0.331786	0.386227	0.330061
	7500	1.19812	1.33708	0.916728	0.263202	0.278767	0.231252
	30000	0.289884	0.335057	0.277683	0.25227	0.343864	0.265459
